# Supplementary material for: Identification and functional validation of ACSL1 as a biomarker regulating ferroptosis in nucleus pulposus cell
Source: Biosci Rep. 2025 Apr 2;45(4):215–31. doi: 10.1042/BSR20241414 (PMC12203930; doi:10.1042/BSR20241414)
Supplement: Supplementary Table 1 [file BSR-45-04-BSR20241414-s001.xls]

Ferroptosis
ACSL1
ACSL3
ACSL4
ACSL5
ACSL6
AIFM2
AKR1C1
AKR1C2
AKR1C3
ALOX15
ATG5
ATG7
BACH1
CBS
CHMP5
CHMP6
CISD1
COQ2
CP
CTH
CYBB
DPP4
FDFT1
FTH1
FTL
FTMT
GCH1
GCLC
GCLM
GPX4
GSS
HMGCR
HMOX1
HSPB1
IREB2
LPCAT3
MAP1LC3A
MAP1LC3B
MAP1LC3C
MIR4651
NCOA4
NOX1
NOX4
PCBP1
PCBP2
PHKG2
POR
PRNP
SAT1
SAT2
SLC11A2
SLC1A5
SLC38A1
SLC39A14
SLC39A8
SLC3A2
SLC40A1
SLC7A11
STEAP3
TF
TFRC
TP53
TXNRD1
VDAC2
VDAC3
