# Supplementary material for: Identification and functional validation of ACSL1 as a biomarker regulating ferroptosis in nucleus pulposus cell
Source: Biosci Rep. 2025 Apr 2;45(4):215–31. doi: 10.1042/BSR20241414 (PMC12203930; doi:10.1042/BSR20241414)
Supplement: Supplementary Table 3 [file BSR-45-04-BSR20241414-s003.xlsx]

## Sheet: DEGs
DEGs
OLFM4
ELANE
TMIGD3
LOC101929696
KCNH4
CTSG
LOC100130920
LOC100128607
ARG1
RETN
SLC26A8
HTR1B
PLIN4
LOC285181
ANXA3
LTF
TUBB2A
LINC01300
AADACL2-AS1
LOC100131792
LYZL1
AZU1
IL1R2
DSCR8
FCGR1A
SYDE1
SLED1
KCNJ2-AS1
HP
LOC649294
HCRT
CRHR2
CAMP
SIRPB2
XLOC_l2_008755
LGALSL
ECHDC3
SLPI
CEACAM1
PLIN5
LOC101927636
REN
ZNF488
LOC93444
LRG1
PABPN1L
GBP6
NPHS2
LCN2
ADM
LINC00865
NFE4
HPR
PRPH
LOC100507516
LOC100129455
TNFAIP6
MYL9
MFSD2B
COL4A2-AS1
CLEC4E
LOC101927522
SAMD14
CLEC5A
TREML5P
MUSK
CBS
FXYD1
SIPA1L2
LINC01207
TPST1
SLC22A4
NOS1AP
JMJD1C-AS1
LINC01127
MCEMP1
FBXL13
IL1R1
TMEM253
NR5A1
LINC00029
MPO
LOC102723466
MRVI1
SEZ6L2
SBK3
NAIP
GK
SYP-AS1
OR6K2
SLC22A15
GRIN3A
ACSL1
CLEC18B
APCS
CCDC147-AS1
AGAP1-IT1
FAM157C
LOC100131131
DKFZp667F0711
GK3P
DYSF
PANX2
XLOC_l2_014011
HSPA6
LINC01270
GPR97
LOC102724156
C7orf34
LOC101927440
XLOC_l2_000941
LOC100132272
LOC101928448
JAZF1-AS1
XLOC_l2_009510
WDFY3
PPAP2C
LOC729040
UMODL1-AS1
SLC11A1
CYP27A1
MYBPC3
C8orf60
OCLM
LOC101928948
LOC254896
CLEC4D
CPNE6
KCNJ15
SMIM1
XLOC_l2_012836
LOC102723859
LOC102724552
XLOC_l2_007456
LOC649305
FCGR1B
B4GALT5
LUCAT1
FAM71F2
MADCAM1
KCNV2
XLOC_l2_014423
PIH1D2
LOC102724545
LOC101929207
LOC101928143
LOC102723526
LOC102724955
FCAR
LOC401188
OR1L3
ST6GALNAC3
XLOC_l2_015212
LOC399715
KLKB1
CD163L1
SLC6A17
FLJ31713
RNF225
OR2B2
APOBEC3B
OR10A5
B3GNT5
TMEM88
TSSK4
AIM2
HEPH
NCF1B
LOC101927270
MAK
LOC729732
HMP19
XLOC_l2_009439
XLOC_l2_001496
LOC388210
VNN1
TSPAN16
LOC101928976
MANSC1
FFAR2
LINC00836
LOC101928830
LOC101927710
LINC01272
LIMK2
XLOC_l2_001559
ECRP
FAM3D
LPAR2
NT5M
OR4C3
MMRN1
C10orf105
LOC101928408
SOCS3
LOC101930017
LOC100130542
LOC280665
LOC440896
FLJ27255
CECR6
P2RX1
LOC646471
LOC100128882
IL1RN
XLOC_l2_011627
SLC24A3
GABRR3
TRIM6
EXOC3L4
LOC101930246
DUSP26
ITPK1-AS1
SNORA30
LOC345051
LOC101928670
LHFPL5
XLOC_l2_000423
KIAA1731NL
LOC100128697
TMEM140
TJP3
SNORD67
PRRG4
LOC100288884
PPBP
CDX1
CACNA1E
STX11
LOC100133331
HCG27
P2RY13
AVIL
LINC01432
ANGPT1
PLSCR1
MBOAT2
CEACAM4
CRISPLD2
IRAK3
LOC101926894
IGSF9
DGAT2
KRTAP12-1
SPATA22
IL27
DSC2
GPR173
C2orf88
LOC100507006
BTNL8
LOC101929128
ISM2
NAMPT
ALDH3B2
XLOC_l2_001569
RASAL1
G0S2
CYSTM1
RAB20
TAS2R60
XLOC_l2_010723
DOCK5
STX3
KRT76
LINC01359
NCF4
BCL2A1
SELP
FGD4
LY6G6C
LOC100128310
LOC646652
TLR4
LOC100132593
MSRB2
XLOC_l2_005490
CTB-7E3.1
LOC441081
ANKRD2
ELOVL7
GAS8-AS1
LOC100132368
QPCT
CELSR3-AS1
C9orf139
GCM1
LTBR
HIST1H1T
USF1
LIN7A
CEACAM3
DISC1-IT1
TNFSF13B
TMC4
PISD
ZNF117
HLX
RGL3
LOC100507191
SF3B4
LOC145474
TMEM54
LMNB1
TREM1
ANO2
LOC101928246
PNPLA3
VNN3
XLOC_l2_008622
ASAP1-IT1
SPRR3
INSL3
CYP4F3
FAM19A2
FPR2
ZDHHC18
PHC2
LSMEM1
CXCL1
SCGB2B2
STEAP4
HIST2H2AA4
BCL6
TLR5
OR10H4
LILRA5
LOC101928525
LOC100130539
CHST15
SMPDL3B
BAIAP3
TECPR2
GCA
PPP1R3B
FCGR2B
SLC2A3
XLOC_l2_015121
HIST1H2AC
OLFML1
LGALS12
CXCR1
LOC102724358
ANGPT4
FCGR2C
MBOAT7
LILRA2
NOD2
OPN4
CXCR2P1
LILRA6
FBXW12
POM121L10P
COL17A1
ISLR2
CATIP-AS1
CSF2RB
GPR82
GRIK1-AS1
NCF1
HHIP
PLXNB3
EFNB2
ADCY4
SLC8A1
LOC101930010
KCNG4
TTC26
ASPRV1
RNF24
PDE2A
LOC101929151
LOC90246
CFAP58
ENTPD1
MTVR2
C5AR2
LIPN
DAPK2
TMEM190
RUFY4
HCG9
LOC100996535
ADH1C
OR52K2
DCAF4L1
FCGR2A
ALPK3
NT5C2
RARA-AS1
UNC5A
SH3TC2
RAB24
MXD1
TLR6
LINC01347
LMO1
LOC93432
LOC145945
NFIL3
OR4D10
HK3
GAB2
PNPLA1
SERINC2
TP73
HIST2H2BE
LRRK2
REM2
GNG10
ARHGAP26-IT1
CRISP2
MEFV
TREML2
C5AR1
LOC729603
CLEC1A
XPO6
LY96
FAR2
MPZL1
LOC729737
LOC101928389
TNFRSF10C
TMEM91
CXCR2
KCNJ2
LPCAT2
XLOC_l2_015033
LOC100129617
FAM90A7P
C3AR1
ARL11
LIPH
WISP2
NUDT16P1
FAM212B
XLOC_l2_014294
LOC728975
MSI1
LOC101927993
DENND3
EMX1
MXD3
LOC648570
LOC102724679
RTN2
HIST1H2AD
SLC6A5
NME8
SIRPD
CARD17
LOC101930595
CDC42EP3
FITM1
HYMAI
TNNC2
UBE2D1
CCDC144NL-AS1
ADAM21
PDLIM7
ANKRD30BL
LOC101928423
NINJ1
RASGRP4
SOD2
S100A16
TRIM54
CA14
ECE1
JARID2-AS1
LOC643072
XLOC_l2_007835
SIGLEC9
NADK
LINC00671
DPRXP4
USP32P2
ACTL8
F2RL1
OR4X2
CREB5
SLCO5A1
FAM126B
LOC440910
RNASE2
ATHL1
SAT1
SPACA6P
LOC399900
IGF2BP3
GPR15
GPR160
HCK
SRMS
XLOC_l2_011426
LOC400541
IGSF6
S100A12
GSDMA
BEST1
LOC101927851
LOC100506444
GADD45A
GRM7-AS1
IL1B
GLT1D1
PRTN3
KRTAP13-2
RAB3D
IFITM4P
TLE3
XLOC_l2_013415
LOC100129717
SLC16A3
SORT1
CMTM2
FLOT2
MAPK14
AP5B1
LINC01494
SLC29A4
PFKFB4
LOC101929331
AGER
CYP1B1
XLOC_l2_001324
LINC00282
CIB3
ZCCHC6
LOC283075
ABCC3
KRTAP20-3
LOC102723862
SRGAP3-AS3
OSM
SCARNA20
MSRB1
CD300LF
LOC643802
SCARNA3
ZDHHC19
LRRC70
ANKRD9
MAFG-AS1
MAML3
LINC01153
NRBF2
PTGS2
ATG16L2
SPRR2E
AFF1
TTC7B
C9orf66
PTGS1
C10orf131
MBD6
LHFPL2
CYP4F8
NLRC4
CPT1B
RAPGEFL1
MAPRE3
FPR1
CEP19
FOXA3
SNORA11B
MEGF9
KLHL2
ARAP3
NLRP12
CFLAR-AS1
TLR8
JUNB
SCARNA11
XLOC_l2_000945
PSMD6-AS2
ADAM8
PLXDC2
FCHO2
PDE5A
RTN3
COL9A2
IL10RB-AS1
HIST1H2BC
FAM129A
PLAUR
KATNBL1
LOC100288069
XLOC_l2_007767
HIST2H2AB
MBP
KIF13A
NEAT1
ECEL1P2
CEBPE
COX7A1
LPPR2
LMAN1L
LOC101927040
NLRP3
DYTN
LRP10
KCNE3
SNORA11C
CPEB2
EGLN1
SLC17A3
LOC102724247
GUCY1B3
CSF3R
IFNGR2
SLC40A1
SMARCD3
BACH1
LOC441268
IL6R
HNRNPKP3
DRGX
SEMA4A
IFITM2
TLN1
TCN1
STAC2
BST1
PGD
SLC23A3
KIAA1614
TRIM25
TFAP2C
ST6GALNAC2
AGPAT9
FAM63A
MYADML2
TMED6
ELAVL4
NABP1
FRAT1
OR10A2
KRTAP5-7
UBTD1
LOC101928117
TNK2-AS1
CTSLP2
LOC101927507
FAM53C
IL10RB
UBR2
LOC102724791
ZNF185
LOC101929129
NPY4R
SNORA11D
CD59
NBEAL2
LILRB2
HAUS4
FLOT1
LOC101927534
MSL1
TIGD3
LRWD1
TET2
ST8SIA3
MAB21L3
PBX1
LOC101929023
HIATL1
FAS
RNF19B
ODF3B
ELL
CFLAR
CSPG4
AGTRAP
HID1-AS1
PPCDC
F5
LOC606724
SLC19A1
XLOC_l2_001760
RPGRIP1
DACH1
CTTN
CSF2RA
LILRA4
ABHD5
LOC102725199
XLOC_l2_014196
MPZL2
TTTY10
S100Z
HCG14
CHRFAM7A
GPR39
CLRN1
PIK3AP1
VMP1
RAB31
ATP6V0D1
TLR1
ITPK1
KCNK15
CLEC7A
AOAH
SECTM1
SCO2
C9orf84
MCHR2-AS1
CEBPB
LOC100132495
LRRC25
LOC101927780
KRT3
XLOC_l2_003856
CRYGD
XLOC_l2_015565
RHOB
ASMTL-AS1
HECW1
GPR50
FNDC3B
TLR2
TPRG1-AS1
MSRB3
CENPM
MORC4
ADHFE1
ZNF793
IGFL1
GPR124
ICE2
ETS1
ZNF354C
STT3A
ANXA6
WDR12
C1QBP
TSC22D2
BIVM
MEX3C
ALDH18A1
MCCC2
RNF139-AS1
ATG4C
LOC101927979
CACHD1
C11orf84
DIP2A-IT1
SAMD3
COQ3
B4GAT1
CHST12
ATG14
EPM2A
LDB2
SFMBT1
LOC100996664
CERS6-AS1
LDOC1
ATF7IP2
SLC16A1
MCM6
XLOC_l2_006832
CX3CR1
SLC12A2
TMEM109
TRG-AS1
RBBP9
CENPU
XLOC_l2_014549
USP40
SERP2
NMT2
LOC101928020
LOC101929422
ESPL1
ZNF442
TMEM38B
C1orf145
ANKEF1
AKR7A2P1
ERV18-1
OTUD3
ADAMTS17
S1PR1
RTN4R
ZC3H7B
SLC4A7
UGDH
OCIAD2
ATRN
KCNK1
SCAPER
SLC38A1
UAP1
ZNF16
GPI
SNHG4
MIPEP
SLC9B1
LOC100506124
TCF4
ZNRF1
CCDC102A
KLHL3
TLE2
SALL2
PRR22
LOC101928346
PRKCH
SPAG5
SLC35G1
SYTL2
SNORD4B
ZFP1
FUT8
FAM98A
LOC102724448
DDX10
ZNF347
C10orf2
LOC101928101
C12orf57
RNF43
PSG11
HLCS
GDPD1
ZBTB25
ACKR3
BTBD11
ZFP82
ELOVL6
LINGO3
PCDHB9
PP7080
LACE1
CXXC5
CEP76
OR2A42
XLOC_l2_009639
SPATA41
NFATC2
ZNF154
SPIN4
DDIT4
SLC35A3
KGFLP1
AUTS2
ZNF780B
OTUD7B
MTERF2
RDX
ZNF252P-AS1
ZNF256
TRIM51HP
C1QTNF3
PEBP1
FBXO5
PLEKHA1
ARHGEF9
PPP2R2B
UBAC2-AS1
CD3D
LOC101927187
WDHD1
PHKG1
ANKAR
ZNF677
SPATC1L
ITK
CROCCP2
ESYT2
ZSCAN31
GJA3
SEMA4C
MCM4
RAD54L
SDF2L1
ITGB7
HLTF
HID1
WTIP
TASP1
IL17C
DIS3
DZIP3
TRGV7
BDH1
ZNF275
TGFBR3
ICK
VIPR2
GINS3
SGK223
HKR1
FKBP11
MORN4
XLOC_l2_005276
SPTSSB
LOC101927932
FAM50B
COBLL1
BCL9
ZNF10
FAM102A
B3GAT2
CIT
RAB40B
IPO9
UBE2T
ENPP4
PIGU
LPAR5
SLC30A4
TUBGCP4
CAPN5
RBAK
AGK
C20orf195
TC2N
METAP1D
LOC728673
COLGALT2
FEN1
CCDC180
LINC01281
NTN5
PDCD2L
TRIT1
BDNF-AS
MBLAC1
BZRAP1
LOC101930611
ABCA3
AARS
C21orf62-AS1
ITPRIPL1
TLR3
YES1
SLC35D1
TOX
SEC61G
KIAA1107
NUCKS1
PDCD11
LOC286071
NXT1
ID2
FNBP1L
UCK2
KLRD1
HSPA13
GPR149
GTF2H4
GPLD1
MAP9
LAMC1
TRIM59
ABI2
CACNA1H
ZNF807
LOC101929719
GAS2
GPR68
ALG9
PLA2G16
ZNF571-AS1
PDXP
TMEM237
LOC100131195
SLAMF7
CDR2
EME1
TBC1D32
ZNF285
C2orf40
LOC102724851
SETMAR
ZNF304
LOC101928631
TRIP13
HYKK
FARSB
MAZ
CXorf56
NEFH
KPNA5
KBTBD8
DNAJB4
ANKS6
ZNF227
DMRTC1
ECE2
NUDCD1
RRAS2
TBX21
LOC101928785
TPM2
LZTFL1
AEBP1
SLC1A7
ZNF543
ATP6V1C2
KIF4A
ZFP30
SPDL1
ICOS
RAET1K
AGAP1
SNORD69
CNKSR1
ZNF439
SLC7A1
IKZF2
PFN2
SPRY1
TMEM117
FAM83D
LYRM7
FAM69A
ZNF542P
CD160
ABHD15
SMCR5
SH2D1A
CRTAM
DENND2D
DYRK3
CD81-AS1
C17orf107
LOC102546298
LINC00526
ZKSCAN3
ZNF382
TNS4
CLCN3
LOC101928000
CENPH
ZBTB41
GPX7
SKAP1
NRG2
GPRIN3
FITM2
CENPF
POLE2
GZMA
RPS4X
C17orf100
SASS6
ZNF550
ZDHHC21
TVP23C-CDRT4
XLOC_l2_007315
NKG7
CD200R1
COL24A1
RWDD2A
FLJ16171
APOBEC3D
IGF1
RFXAP
XYLB
PNPLA4
XLOC_l2_014827
AKAP12
KLRK1
ZNF485
DIAPH3
EXD2
IBA57-AS1
SNORA66
TMEM261
CHEK2
NEIL2
LOC645354
LOC102724792
IL12RB2
XLOC_l2_014645
CABLES1
CHCHD6
MEIG1
ABL1
APBA2
ASIP
DTX4
CHD6
ZNF595
DUSP2
KCNE2
PRF1
FOSB
ORC6
IGSF22
LOC100240735
TMEM121
LINC01530
SLC25A4
BMPR2
GPR56
GZMB
NCAM1
LOC102723385
XLOC_l2_014289
SHMT1
B9D1
ZNF32-AS1
ZNF343
MSH2
SATB1-AS1
GZMM
CDCA5
XLOC_l2_006651
BNC2
LINC01163
CCDC102B
AKR1C1
RAD51
GPRASP2
METAP2
SLC16A10
CP
LMAN1
ZNF215
SH3D19
WFS1
CLIC3
RASD1
PERP
ABHD17C
E2F5
CDCA4
PPP5C
LOC101929531
TMSB15B
BFSP1
ZSWIM5
FAM3C
OLFM2
XBP1
PDIA4
MAN1B1-AS1
TMEM263
KIAA1377
XLOC_l2_005403
MZB1
ZNF850
EIF2AK3
IRF4
LINC00852
ANGPT2
ZNF469
TK1
MBTPS2
DACT3
NMUR1
HOXA4
LOC101059976
SMC2
NET1
GPA33
TAF1A-AS1
SPRY2
C3orf52
LINC00959
CGN
KLF3-AS1
SDR42E1
DTHD1
LOC102723729
MLC1
SPATA5
MANEA-AS1
ZNF45
JUN
DSCC1
S1PR5
TMIGD2
SHISA3
CHRM3-AS2
LOC286272
SEC14L2
GINS4
LOC102724420
GRAMD3
ZNF433
LOC101929718
ZNF624
LOC101928126
KCNK10
PMEPA1
POT1
CUX2
GSTA4
FAM229B
EXO1
IL2RB
ZNF501
SLC25A5-AS1
TMEM97
KLRF1
CLDND2
LOC100506411
SPRYD7
SMKR1
KDELC2
PTGFRN
CIB2
COPZ2
CTAG2
CYP4F22
XCL1
FBXL22
PGA3
TPX2
SFXN2
PEX11A
MESP1
NKIRAS1
LOC102725284
OR52N4
ASPM
SCT
FGFBP2
ZNF286A
LOC100132111
ATP2A1-AS1
DDX11-AS1
THAP7-AS1
LOC283440
LOC101929174
DIXDC1
HCG4
NT5C3B
LOC400684
PAK6
C11orf63
ZNF610
XLOC_l2_007270
PDGFD
ZNF571
TRIM51
ITM2C
ARHGAP5-AS1
FEZ1
PARD6B
PSAT1
PTGDR
LAMP5
BICD1
FCGBP
KIF14
TXNRD3
LOC101927841
KIF15
LOC100506974
EPS8L2
CDHR3
C1orf216
AKR1C3
TIMD4
GPR126
ZNF121
KIF21A
DEPDC7
BCL7A
SLC4A3
PTH1R
FGFBP1
GSTM1
CDC25A
SERPINF1
LMLN-AS1
CDKN3
DCHS1
DTL
LOC101928403
RAD54B
TAS2R19
C18orf54
PLXDC1
FAM210A
NCR3
PACSIN1
LOC100131289
C11orf80
LIM2
RNF157-AS1
HMGB3
SLC7A11
MELK
LOC100287042
NR1D1
KRT2
KLRB1
UBXN10-AS1
KIAA0101
TYMS
MET
GCNT4
GPR125
TMTC3
LOC100134368
ZNF566
RHOBTB3
ANKRD34A
ACVR2B
CNTNAP2
HJURP
CCNB2
LOC101927805
KLHL14
MIR92A1
VTRNA1-3
GPM6B
CD38
USP28
BIRC5
TSPAN6
PKDREJ
CDNF
TPTE2P5
FZD3
MGC24103
WNT5B
NLRP2
LOC100507437
AR
HTR2A
CDCA2
FAM150B
CHEK1
SERPINE2
SGCE
KIF11
DLGAP5
B3GAT1
LINC00476
SLC35F3
KIFC1
BUB1B
TSGA10
CENPL
KLHL31
LINC01560
CRYM
CNN3
OIP5
XLOC_l2_013857
LOC100506191
AUNIP
KANK1
KRT86
HUS1B
NCAPG2
FBXO16
FA2H
KIF20A
ZNF528
COL5A2
TNFRSF21
TXNDC5
SLC25A10
ZNF549
ZFP2
SCARA5
NANOG
LL22NC03-75H12.2
SLC4A4
PLG
PTPRM
NOG
GNAS-AS1
SKA3
FOXD2-AS1
NUF2
HPDL
PLD4
BUB1
XLOC_l2_010601
TM4SF19
IGJ
MTBP
COL6A2
KIR2DL2
ZNF816-ZNF321P
NRCAM
LRRC36
GSTCD
FAM131B
FBLN2
RASGRF2-AS1
SCAMP5
EPHX4
LCE2A
SPC25
ERAP2
LOC388780
GINS2
TNFRSF17
S100B
HMMR
RAB23
P3H2
GLDC
UCHL1
CCR9
NLRP7
LOC286087
MYOM2

## Sheet: pink and green module MEs
pink and green module MEs
A1BG
A2M
A2M-AS1
A4GALT
AAAS
AACS
AADACL2-AS1
AAMP
AARD
AASDH
AASDHPPT
AASS
AATBC
AATK
ABCA1
ABCA10
ABCA11P
ABCA13
ABCA2
ABCA3
ABCA5
ABCA6
ABCB1
ABCB10
ABCB4
ABCB8
ABCB9
ABCC10
ABCC13
ABCC3
ABCC4
ABCC5-AS1
ABCC6
ABCC8
ABCD1
ABCD2
ABCD3
ABCD4
ABCE1
ABCG1
ABCG2
ABCG5
ABHD11-AS1
ABHD12
ABHD13
ABHD14A
ABHD15
ABHD16B
ABHD17A
ABHD17C
ABHD2
ABHD3
ABHD4
ABHD5
ABHD6
ABI2
ABI3
ABL1
ABLIM1
ABLIM2
ABLIM3
ABRACL
ABT1
ABTB1
ABTB2
ACAA1
ACAA2
ACACA
ACAD10
ACAD11
ACADM
ACADS
ACADSB
ACAN
ACAP3
ACAT1
ACAT2
ACBD3
ACBD4
ACBD5
ACBD7
ACCS
ACCSL
ACE
ACER1
ACER2
ACER3
ACHE
ACKR1
ACKR3
ACKR4
ACOT1
ACOT11
ACOT12
ACOT4
ACOT7
ACOT9
ACOX1
ACOX2
ACOX3
ACOXL
ACP1
ACP5
ACPP
ACPT
ACR
ACRBP
ACSBG1
ACSBG2
ACSF2
ACSF3
ACSL1
ACSL4
ACSL6
ACSM2B
ACSM3
ACSM5
ACSM6
ACSS1
ACTA1
ACTA2
ACTA2-AS1
ACTBL2
ACTG1P17
ACTG2
ACTL6A
ACTL6B
ACTL7A
ACTL8
ACTN1
ACTN1-AS1
ACTN3
ACTN4
ACTR1A
ACTR3BP2
ACTR3BP5
ACTR3C
ACTR5
ACTR6
ACTR8
ACTRT2
ACVR1
ACVR1B
ACVR1C
ACVR2A
ACVR2B
ACVRL1
ACY3
ACYP1
ACYP2
ADA
ADAD2
ADAL
ADAM10
ADAM11
ADAM12
ADAM15
ADAM17
ADAM19
ADAM1A
ADAM20
ADAM20P1
ADAM21
ADAM22
ADAM23
ADAM28
ADAM29
ADAM33
ADAM8
ADAMTS1
ADAMTS10
ADAMTS17
ADAMTS19
ADAMTS19-AS1
ADAMTS2
ADAMTS4
ADAMTS5
ADAMTS7
ADAMTS7P1
ADAMTS9-AS2
ADAMTSL2
ADAMTSL3
ADAMTSL4
ADAMTSL4-AS1
ADAMTSL5
ADAP2
ADARB1
ADARB2
ADARB2-AS1
ADCK1
ADCK2
ADCK4
ADCY10P1
ADCY2
ADCY4
ADD3
ADD3-AS1
ADH5
ADHFE1
ADIPOQ-AS1
ADIPOR1
ADIRF
ADIRF-AS1
ADK
ADM
ADM2
ADNP-AS1
ADO
ADORA1
ADORA2A-AS1
ADORA2B
ADORA3
ADPRH
ADPRHL1
ADPRM
ADRA1A
ADRA2A
ADRA2C
ADRB1
ADRB2
ADRB3
ADRBK2
ADSL
ADSS
ADSSL1
ADTRP
AEBP1
AEBP2
AEN
AES
AFAP1
AFAP1L2
AFF3
AFG3L1P
AFG3L2
AFMID
AGA
AGAP1
AGAP1-IT1
AGAP11
AGAP2-AS1
AGAP9
AGBL2
AGBL4
AGBL5
AGER
AGGF1
AGK
AGL
AGMAT
AGO2
AGPAT4
AGPAT5
AGPAT9
AGRN
AGRP
AGTPBP1
AGTRAP
AGXT
AHCY
AHDC1
AHI1
AHRR
AHSG
AHSP
AICDA
AIDA
AIF1
AIFM1
AIFM2
AIFM3
AIG1
AIM2
AIMP1
AIMP2
AIRE
AJAP1
AJUBA
AK1
AK4
AK5
AK6
AK8
AK9
AKAP1
AKAP11
AKAP12
AKAP17A
AKAP2
AKAP4
AKAP5
AKAP7
AKAP8
AKIP1
AKIRIN2
AKNAD1
AKR1B1
AKR1C1
AKR1C3
AKR1C4
AKR1C8P
AKR1E2
AKR7A2P1
AKT1
AKT3
AKTIP
ALAS2
ALDH18A1
ALDH1A1
ALDH1A3
ALDH1L2
ALDH3A1
ALDH3B1
ALDH3B2
ALDH5A1
ALDH7A1
ALDH8A1
ALG1
ALG10
ALG10B
ALG2
ALG5
ALG9
ALKBH1
ALKBH2
ALKBH3
ALKBH4
ALKBH5
ALKBH8
ALMS1
ALMS1-IT1
ALMS1P
ALOX12
ALOX12B
ALOX15
ALOX15B
ALOX15P1
ALOX5
ALOX5AP
ALOXE3
ALPI
ALPK1
ALPK3
ALPL
ALPP
ALPPL2
ALS2
ALS2CL
ALX3
ALX4
B2M
B3GALNT1
B3GALNT2
B3GALT2
B3GALT6
B3GALTL
B3GAT1
B3GAT2
B3GNT3
B3GNT5
B3GNT6
B3GNT7
B3GNT8
B3GNT9
B3GNTL1
B4GALT1-AS1
B4GALT2
B4GALT4
B4GALT5
B4GALT7
B4GAT1
B9D1
B9D2
BAALC
BAALC-AS2
BACE1
BACH1
BACH1-IT2
BACH2
BAG1
BAG2
BAG3
BAG6
BAGE
BAGE4
BAHCC1
BAIAP2
BAIAP2-AS1
BAIAP2L1
BAIAP2L2
BAIAP3
BAK1
BAMBI
BANK1
BARD1
BARHL1
BASP1
BASP1P1
BATF
BATF2
BATF3
BAZ2A
BBS10
BBS12
BBS2
BBS9
BCAP29
BCAR3
BCAR4
BCAS2
BCAT1
BCCIP
BCDIN3D
BCDIN3D-AS1
BCKDHA
BCKDHB
BCL11B
BCL2A1
BCL2L1
BCL2L11
BCL2L15
BCL3
BCL6
BCL7A
BCL9
BCL9L
BCOR
BCORL1
BCORP1
BCRP2
BDH1
BDH2
BDNF-AS
BDP1
BEAN1
BEGAIN
BEND2
BEND3P3
BEND4
BEND5
BEND6
BEND7
BEST2
BEST3
BEST4
BET1
BEX1
BEX2
BEX4
BEX5
BFSP1
BFSP2
BFSP2-AS1
BGLAP
BHLHA15
BHLHB9
BHLHE23
BHLHE40
BHLHE40-AS1
BHLHE41
BICD1
BIK
BIN1
BIN3-IT1
BIRC3
BIRC5
BIRC6
BIRC7
BIVM
BLK
BLM
BLMH
BLNK
BLOC1S2
BLOC1S4
BLOC1S5
BLOC1S6
BLVRA
BLVRB
BLZF1
BMI1
BMP1
BMP2
BMP6
BMP7-AS1
BMP8B
BMPR1A
BMPR2
BMS1
BMS1P17
BMS1P4
BMX
BNC2
BNIP1
BNIP3
BNIP3L
BNIPL
BOD1
BOD1L1
BOK
BOLA2B
BOLA3
BORA
BPGM
BPHL
BPI
BPIFA1
BPIFB2
BPTF
BRCA2
BRD1
BRD4
BRD9
BREA2
BRI3
BRI3BP
BRIX1
BRMS1L
BRPF3
BRSK1
BSG
BSPRY
BST1
BTAF1
BTBD17
BTBD18
BTBD2
BTBD3
BTBD8
BTD
BTF3L4
BTG3
BTK
BTLA
BTN2A1
BTN2A2
BTN2A3P
BTN3A2
BTNL10
BTNL2
BTNL8
BTNL9
BTRC
BUB1
BUB1B
BUB3
BZRAP1
BZRAP1-AS1
BZW2
C10orf10
C10orf105
C10orf11
C10orf12
C10orf120
C10orf128
C10orf2
C10orf25
C10orf32
C10orf35
C10orf53
C10orf54
C10orf82
C10orf88
C10orf90
C10orf95
C11orf21
C11orf24
C11orf31
C11orf42
C11orf49
C11orf57
C11orf58
C11orf63
C11orf65
C11orf68
C11orf71
C11orf73
C11orf74
C11orf80
C11orf85
C11orf87
C11orf94
C11orf95
C12orf29
C12orf4
C12orf40
C12orf42
C12orf43
C12orf45
C12orf49
C12orf5
C12orf57
C12orf60
C12orf65
C12orf66
C12orf73
C12orf75
C12orf76
C14orf1
C14orf119
C14orf132
C14orf142
C14orf159
C14orf166
C14orf28
C15orf26
C15orf39
C15orf41
C15orf48
C15orf52
C15orf53
C15orf54
C15orf61
C15orf62
C15orf65
C16orf45
C16orf47
C16orf52
C16orf59
C16orf74
C16orf82
C16orf86
C16orf87
C16orf89
C16orf90
C16orf91
C16orf93
C16orf96
C17orf100
C17orf107
C17orf112
C17orf50
C17orf58
C17orf62
C17orf67
C17orf74
C17orf75
C17orf80
C17orf82
C17orf89
C17orf96
C17orf97
C17orf99
C18orf12
C18orf54
C18orf61
C19orf18
C19orf25
C19orf26
C19orf33
C19orf38
C19orf45
C19orf47
C19orf53
C19orf54
C19orf57
C19orf66
C19orf68
C19orf71
C19orf73
C19orf81
C19orf83
C19orf84
C1QA
C1QB
C1QBP
C1QTNF4
C1QTNF5
C1QTNF6
C1QTNF9B-AS1
C1R
C1S
C1orf100
C1orf101
C1orf109
C1orf112
C1orf115
C1orf116
C1orf123
C1orf131
C1orf140
C1orf145
C1orf158
C1orf159
C1orf167
C1orf174
C1orf186
C1orf194
C1orf198
C1orf21
C1orf216
C1orf220
C1orf226
C1orf229
C1orf27
C1orf35
C1orf50
C1orf53
C1orf54
C1orf61
C1orf64
C1orf74
C1orf95
C2
C20orf141
C20orf144
C20orf181
C20orf194
C20orf195
C20orf197
C20orf96
C21orf58
C21orf62-AS1
C21orf91-OT1
C22orf15
C22orf23
C22orf34
C22orf46
C2CD3
C2CD4C
C2CD4D
C2orf15
C2orf27A
C2orf40
C2orf42
C2orf43
C2orf44
C2orf50
C2orf69
C2orf73
C2orf74
C2orf76
C2orf81
C2orf82
C2orf88
C2orf91
C3
C3AR1
C3orf14
C3orf17
C3orf18
C3orf22
C3orf33
C3orf35
C3orf52
C3orf58
C3orf62
C3orf67-AS1
C4B
C4BPA
C4orf27
C4orf29
C4orf46
C4orf50
C5
C5AR1
C5AR2
C5orf15
C5orf22
C5orf28
C5orf30
C5orf34
C5orf42
C5orf45
C5orf58
C5orf63
C5orf66
C5orf66-AS2
C6orf10
C6orf120
C6orf132
C6orf163
C6orf164
C6orf203
C6orf229
C6orf25
C6orf48
C6orf57
C7
C7orf13
C7orf25
C7orf31
C7orf34
C7orf43
C7orf55
C7orf61
C7orf73
C8orf17
C8orf31
C8orf33
C8orf34
C8orf37
C8orf46
C8orf58
C8orf59
C8orf60
C8orf88
C8orf89
C9orf131
C9orf139
C9orf142
C9orf173
C9orf173-AS1
C9orf24
C9orf3
C9orf40
C9orf41
C9orf41-AS1
C9orf47
C9orf50
C9orf62
C9orf66
C9orf69
C9orf72
C9orf78
C9orf9
CA1
CA11
CA13
CA14
CA2
CA4
CA5B
CA5BP1
CA6
CA8
CAAP1
CAB39L
CABLES1
CABP4
CABP5
CABYR
CACNA1A
CACNA1C-AS2
CACNA1C-IT3
CACNA1D
CACNA1E
CACNA1F
CACNA1H
CACNA1I
CACNA2D1
CACNA2D2
CACNA2D4
CACNB1
CACNB3
CACNB4
CACNG1
CACNG3
CACNG4
CACNG6
CACNG7
CACNG8
CADM3-AS1
CADPS2
CALCRL
CALD1
CALHM2
CALHM3
CALML3
CALML3-AS1
CALML5
CALML6
CALR
CALY
CAMK1
CAMK2D
CAMK2N1
CAMK2N2
CAMK4
CAMKK1
CAMKK2
CAMKMT
CAMLG
CAMP
CAMSAP2
CAMTA1
CAND1.11
CAND2
CANT1
CAPG
CAPN10
CAPN10-AS1
CAPN12
CAPN13
CAPN15
CAPN2
CAPN5
CAPRIN1
CAPRIN2
CAPS2
CAPSL
CAPZA2
CARD11
CARD14
CARD16
CARD17
CARD6
CARF
CARHSP1
CARM1
CARNS1
CASC11
CASC15
CASC21
CASC22
CASC8
CASD1
CASK
CASKIN1
CASP1
CASP3
CASP4
CASP5
CASP6
CASP7
CASP8AP2
CASP9
CASQ1
CASS4
CAT
CATIP-AS1
CATSPER2
CATSPER2P1
CATSPER3
CATSPERB
CATSPERD
CATSPERG
CAV1
CAV2
CBFA2T3
CBLN3
CBR1
CBR3
CBR3-AS1
CBR4
CBS
CBWD5
CBX3
CBX3P2
CBX7
CBX8
CBY1
CC2D1A
CCAR1
CCAR2
CCBL2
CCDC101
CCDC102A
CCDC102B
CCDC107
CCDC109B
CCDC112
CCDC117
CCDC122
CCDC124
CCDC125
CCDC126
CCDC129
CCDC13
CCDC132
CCDC134
CCDC136
CCDC138
CCDC14
CCDC144NL-AS1
CCDC146
CCDC147-AS1
CCDC149
CCDC15
CCDC151
CCDC152
CCDC153
CCDC154
CCDC158
CCDC163P
CCDC166
CCDC167
CCDC17
CCDC170
CCDC172
CCDC176
CCDC177
CCDC178
CCDC18
CCDC180
CCDC182
CCDC183
CCDC183-AS1
CCDC24
CCDC25
CCDC28B
CCDC3
CCDC39
CCDC42
CCDC43
CCDC50
CCDC58
CCDC59
CCDC61
CCDC64
CCDC64B
CCDC65
CCDC66
CCDC7
CCDC71
CCDC71L
CCDC77
CCDC78
CCDC8
CCDC82
CCDC84
CCDC85B
CCDC85C
CCDC88B
CCDC89
CCDC90B
CCDC91
CCER2
CCHCR1
CCIN
CCK
CCL1
CCL15
CCL17
CCL19
CCL2
CCL23
CCL24
CCL25
CCL28
CCL3
CCL3L3
CCL4L2
CCL5
CCNA2
CCNB1
CCNB1IP1
CCNB2
CCNB3
CCNC
CCND2
CCND2-AS1
CCND3
CCNDBP1
CCNE1
CCNE2
CCNF
CCNG1
CCNG2
CCNH
CCNI2
CCNJ
CCNJL
CCNL1
CCNL2
CCNT2
CCNT2-AS1
CCNYL1
CCPG1
CCR1
CCR10
CCR2
CCR3
CCR5
CCR6
CCR7
CCR8
CCR9
CCSAP
CCT2
CCT3
CCT4
CCT5
CCT6A
CCT6B
CCT7
CCT8
CD101
CD109
CD14
CD151
CD160
CD163
CD163L1
CD177
CD180
CD19
CD1A
CD1B
CD1C
CD1D
CD1E
CD2
CD200
CD200R1
CD209
CD22
CD226
CD24
CD244
CD247
CD248
CD27
CD274
CD276
CD28
CD2AP
CD300A
CD300E
CD300LB
CD300LF
CD320
CD33
CD34
CD36
CD37
CD38
CD3D
CD3E
CD3G
CD4
CD40
CD40LG
CD44
CD46
CD48
CD5
CD52
CD55
CD58
CD59
CD6
CD69
CD7
CD70
CD74
CD79A
CD79B
CD80
CD81
CD82
CD83
CD84
CD86
CD8A
CD8B
CD9
CD93
CD97
CD99
CD99L2
CDA
CDAN1
CDC14A
CDC14C
CDC16
CDC20
CDC23
CDC25B
CDC34
CDC37L1
CDC42EP1
CDC42EP2
CDC42EP4
CDC42EP5
CDC42SE2
CDC45
CDC7
CDC73
CDCA2
CDCA3
CDCA4
CDCA5
CDCA7L
CDCA8
CDCP2
CDH1
CDH12
CDH2
CDH22
CDH26
CDH3
CDHR2
CDHR3
CDHR4
CDIPT
CDK1
CDK11B
CDK12
CDK15
CDK17
CDK2
CDK2AP2
CDK5R1
CDK5R2
CDK5RAP1
CDK6
CDK7
CDKAL1
CDKL1
CDKL3
CDKL5
CDKN1A
CDKN1C
CDKN2A
CDKN2A-AS1
CDKN2AIP
CDKN2AIPNL
CDKN2C
CDKN3
CDNF
CDR2
CDRT3
CDT1
CDX1
CDYL2
CEACAM1
CEACAM18
CEACAM19
CEACAM21
CEACAM3
CEACAM4
CEACAM6
CEACAM7
CEACAM8
CEBPA
CEBPA-AS1
CEBPB
CEBPB-AS1
CEBPD
CEBPE
CEBPZ
CEBPZOS
CECR3
CECR5
CECR5-AS1
CECR6
CECR7
CELA1
CELA2A
CELA2B
CELF2-AS1
CELF3
CELF6
CELSR2
CELSR3
CELSR3-AS1
CEND1
CENPC
CENPE
CENPF
CENPH
CENPJ
CENPK
CENPL
CENPM
CENPN
CENPP
CENPQ
CENPU
CENPV
CENPVP2
CENPW
CEP104
CEP120
CEP128
CEP135
CEP152
CEP170B
CEP19
CEP192
CEP290
CEP41
CEP44
CEP55
CEP57
CEP57L1
CEP68
CEP70
CEP72
CEP76
CEP78
CEP83
CEP83-AS1
CEP85
CEP95
CEP97
CERCAM
CERK
CERS3
CERS4
CERS6
CERS6-AS1
CES1
CES3
CES4A
CETN3
CETP
CFAP20
CFAP36
CFAP44
CFAP44-AS1
CFAP45
CFAP53
CFAP58
CFAP70
CFAP97
CFD
CFH
CFHR3
CFL1
CFL2
CFLAR
CFLAR-AS1
CFP
CGB
CGB7
CGGBP1
CGN
CGREF1
CGRRF1
CHAC2
CHAD
CHAF1A
CHAF1B
CHAMP1
CHAT
CHCHD3
CHCHD6
CHD6
CHDH
CHEK1
CHEK2
CHERP
CHI3L1
CHI3L2
CHIA
CHIAP2
CHIC1
CHIT1
CHM
CHML
CHMP1B
CHMP3
CHMP5
CHMP6
CHMP7
CHN1
CHN2
CHODL
CHPF
CHPT1
CHRD
CHRFAM7A
CHRM3-AS2
CHRM4
CHRNA10
CHRNA6
CHRNA7
CHRNB1
CHRNB3
CHRND
CHRNE
CHST10
CHST11
CHST12
CHST13
CHST14
CHST15
CHST2
CHST5
CHST6
CHST7
CHST8
CHSY1
CHURC1
CIB2
CIB3
CIDEB
CIITA
CILP
CIPC
CIRBP-AS1
CISD1
CISD3
CIT
CITED4
CKAP2L
CKAP4
CKAP5
CKB
CKLF
CKM
CKMT2-AS1
CKS2
CLASP2
CLASRP
CLC
CLCA3P
CLCF1
CLCN1
CLCN2
CLCN3
CLCN4
CLCN5
CLCNKA
CLCNKB
CLDN10
CLDN12
CLDN14
CLDN16
CLDN19
CLDN2
CLDN22
CLDN23
CLDN24
CLDN3
CLDN4
CLDN5
CLDN6
CLDN7
CLDN9
CLDND1
CLDND2
CLEC10A
CLEC12A
CLEC12B
CLEC16A
CLEC17A
CLEC18B
CLEC19A
CLEC1A
CLEC1B
CLEC2A
CLEC2B
CLEC2D
CLEC4C
CLEC4D
CLEC4E
CLEC4G
CLEC5A
CLEC6A
CLEC7A
CLEC9A
CLECL1
CLHC1
CLIC1
CLIC2
CLIC3
CLIC4
CLIC6
CLINT1
CLIP2
CLIP3
CLK1
CLMP
CLN3
CLN5
CLN6
CLN8
CLNK
CLNS1A
CLOCK
CLPB
CLPP
CLPS
CLRN1
CLRN1-AS1
CLRN2
CLSPN
CLSTN2-AS1
CLSTN3
CLTCL1
CLU
CLUAP1
CLUH
CLVS2
CLYBL
CMA1
CMC1
CMC4
CMIP
CMKLR1
CMPK1
CMPK2
CMSS1
CMTM1
CMTM2
CMTM3
CMTM5
CMTM6
CMTM8
CMTR2
CNEP1R1
CNFN
CNGA4
CNGB1
CNIH1
CNIH2
CNKSR1
CNKSR2
CNKSR3
CNN1
CNN3
CNNM2
CNOT2
CNOT3
CNOT6
CNPPD1
CNPY2
CNPY4
CNR1
CNRIP1
CNTD1
CNTD2
CNTF
CNTFR-AS1
CNTLN
CNTN6
CNTNAP1
CNTNAP2
CNTNAP3
CNTNAP3B
CNTNAP3P2
CNTNAP5
CNTRL
COA4
COA5
COA6
COA7
COBLL1
COCH
COG1
COG2
COG3
COG5
COG7
COL11A2
COL12A1
COL13A1
COL17A1
COL18A1
COL19A1
COL23A1
COL24A1
COL26A1
COL27A1
COL28A1
COL4A1
COL4A2-AS1
COL4A3
COL4A4
COL5A1
COL5A2
COL5A3
COL6A1
COL6A2
COL7A1
COL8A2
COL9A3
COLGALT2
COLQ
COMMD2
COMMD3
COMMD4
COMMD6
COMMD8
COMMD9
COMP
COPB1
COPG2
COPG2IT1
COPRS
COPS4
COPS7B
COPS8
COPZ2
COQ10A
COQ2
COQ3
COQ5
COQ6
CORO2B
CORT
COX1
COX10
COX11
COX14
COX15
COX16
COX17
COX2
COX20
COX4I1
COX4I2
COX6A1
COX6A2
COX6B2
COX6C
COX7A2
COX7B
COX7C
CP
CPA3
CPA5
CPAMD8
CPB1
CPB2
CPB2-AS1
CPD
CPEB2
CPEB2-AS1
CPEB4
CPED1
CPLX2
CPLX3
CPNE2
CPNE3
CPNE5
CPNE6
CPNE7
CPNE8
CPOX
CPQ
CPSF1
CPSF4L
CPSF6
CPT1A
CPT1B
CPT1C
CPVL
CPXM1
CPXM2
CR1
CR1L
CR2
CRABP1
CRABP2
CRACR2B
CRAMP1L
CRAT
CRB3
CREB3L1
CREB3L3
CREB3L4
CREB5
CREBBP
CREBL2
CREBRF
CREBZF
CREG1
CREG2
CRELD2
CRHBP
CRHR1-IT1
CRHR2
CRIP1
CRIP2
CRIP3
CRISP2
CRISPLD2
CRK
CRLF1
CRLF2
CRLS1
CRMP1
CRNDE
CRNKL1
CRNN
CROCC
CROCCP2
CROCCP3
CROT
CRTAM
CRTAP
CRTC1
CRTC3-AS1
CRY1
CRYAA
CRYAB
CRYBA1
CRYBA2
CRYBA4
CRYBB2
CRYGA
CRYGN
CRYGS
CRYM
CRYZ
CRYZL1
CSAD
CSF1
CSF2RA
CSF2RB
CSF3R
CSGALNACT1
CSH2
CSN1S1
CSN3
CSNK1A1L
CSNK1D
CSNK1G1
CSNK1G2
CSNK1G3
CSNK2A2
CSPG4
CSPG5
CSPP1
CSRNP1
CSRNP2
CSRP2BP
CST3
CST5
CST7
CSTA
CSTF3
CSTF3-AS1
CT47A11
CT55
CTAG2
CTAGE10P
CTAGE4
CTAGE7P
CTB-178M22.2
CTB-7E3.1
CTBP1-AS2
CTBP2
CTBS
CTC1
CTD-2151A2.1
CTD-2297D10.2
CTD-2350J17.1
CTD-3080P12.3
CTDSPL
CTDSPL2
CTH
CTIF
CTLA4
CTNNA1
CTNNAL1
CTNND1
CTNND2
CTPS1
CTPS2
CTR9
CTRB2
CTRC
CTSA
CTSB
CTSD
CTSE
CTSF
CTSG
CTSH
CTSK
CTSL
CTSLP2
CTSLP8
CTSO
CTSS
CTSV
CTSW
CTSZ
CTTN
CTXN1
CUBN
CUL1
CUL2
CUL3
CUL4A
CUL5
CUL7
CUTA
CUTC
CUX2
CUZD1
CWC15
CWC22
CWC27
CWF19L2
CX3CR1
CXCL1
CXCL10
CXCL16
CXCL2
CXCL5
CXCL8
CXCL9
CXCR1
CXCR2
CXCR2P1
CXCR4
CXCR5
CXCR6
CXXC4
CXXC5
CXorf21
CXorf23
CXorf49B
CXorf56
CXorf57
CXorf65
CXorf67
CYB561A3
CYB5A
CYB5B
CYB5R2
CYB5R3
CYB5R4
CYB5RL
CYBRD1
CYCS
CYFIP2
CYGB
CYMP
CYP11A1
CYP17A1
CYP17A1-AS1
CYP1A2
CYP1B1
CYP1B1-AS1
CYP21A2
CYP26A1
CYP27A1
CYP2A13
CYP2B6
CYP2D6
CYP2F1
CYP2J2
CYP2S1
CYP2U1
CYP4A11
CYP4F12
CYP4F2
CYP4F22
CYP4F29P
CYP4F3
CYP4F35P
CYP4F62P
CYP4F8
CYP4V2
CYP51A1
CYP51A1-AS1
CYSLTR2
CYSRT1
CYSTM1
CYTB
CYTL1
CYYR1
DAAM1
DAAM2
DAB1
DAB2
DAB2IP
DACH1
DACT1
DACT3
DAG1
DAGLA
DANCR
DAP3
DAPK1
DAPK2
DAPP1
DARS2
DAZAP1
DBF4B
DBH-AS1
DBI
DBIL5P
DBIL5P2
DBN1
DBNDD1
DBNDD2
DBP
DBT
DCAF11
DCAF12
DCAF12L2
DCAF13
DCAF13P3
DCAF15
DCAF16
DCAF4
DCAF6
DCAKD
DCANP1
DCBLD1
DCBLD2
DCHS1
DCK
DCLK3
DCLRE1A
DCLRE1B
DCLRE1C
DCN
DCP1B
DCPS
DCST2
DCT
DCTD
DCTPP1
DCUN1D4
DCUN1D5
DDAH2
DDHD1
DDHD2
DDI2
DDIT3
DDIT4
DDN
DDO
DDOST
DDT
DDTL
DDX1
DDX10
DDX11
DDX11-AS1
DDX11L16
DDX11L2
DDX18
DDX19A
DDX20
DDX24
DDX26B
