# Supplementary material for: Identification and functional validation of ACSL1 as a biomarker regulating ferroptosis in nucleus pulposus cell
Source: Biosci Rep. 2025 Apr 2;45(4):215–31. doi: 10.1042/BSR20241414 (PMC12203930; doi:10.1042/BSR20241414)
Supplement: Supplementary Table 4 [file BSR-45-04-BSR20241414-s004.xlsx]

## Sheet: Sheet1
Infiltrated immune cells	GSM3526782	GSM3526783	GSM3526784	GSM3526785	GSM3526786	GSM3526787	GSM3526788	GSM3526789	GSM3526790	GSM3526791	GSM3526792	GSM3526793	GSM3526794	GSM3526795	GSM3526796	GSM3526797
Activated B cell	0.539925	0.630643	0.540844	0.601476	0.533398	0.567772	0.630407	0.540368	0.724	0.733086	0.566067	0.633173	0.529095	0.534899	0.660904	0.578147
Activated CD4 T cell	0.42808	0.449723	0.455985	0.488723	0.377518	0.47338	0.442291	0.419224	0.48163	0.561159	0.476299	0.498276	0.459612	0.499405	0.517208	0.486892
Activated CD8 T cell	0.800063	0.835685	0.847931	0.854854	0.737505	0.827935	0.833518	0.763739	0.858416	0.849189	0.856586	0.841645	0.811297	0.817416	0.870077	0.847824
Activated dendritic cell	0.650194	0.648169	0.714363	0.629868	0.671806	0.650539	0.623498	0.67111	0.58987	0.601821	0.624833	0.642623	0.639197	0.62925	0.607318	0.630903
CD56bright natural killer cell	0.481032	0.464002	0.477964	0.460973	0.432665	0.42713	0.442169	0.475216	0.48034	0.464557	0.457857	0.451368	0.468923	0.497014	0.475261	0.483408
CD56dim natural killer cell	0.719229	0.668049	0.707512	0.700027	0.680627	0.717248	0.690482	0.665917	0.702985	0.674954	0.724039	0.694202	0.724223	0.725673	0.725357	0.73519
Central memory CD4 T cell	0.823118	0.818497	0.824416	0.823911	0.820633	0.801792	0.831193	0.794221	0.816738	0.813324	0.814659	0.822797	0.814795	0.80793	0.832642	0.818217
Central memory CD8 T cell	0.55532	0.55193	0.613892	0.507031	0.523404	0.505987	0.49702	0.584447	0.513178	0.510196	0.527601	0.555994	0.534734	0.554286	0.509766	0.542614
Effector memeory CD4 T cell	0.426236	0.497614	0.536375	0.490846	0.404298	0.491676	0.493144	0.492429	0.503007	0.451237	0.459532	0.470354	0.447961	0.437893	0.476509	0.505057
Effector memeory CD8 T cell	0.764122	0.747556	0.800326	0.778028	0.71519	0.744647	0.735999	0.752661	0.761086	0.765421	0.777761	0.763784	0.770069	0.785243	0.770222	0.752421
Eosinophil	0.45219	0.471412	0.414825	0.459724	0.428747	0.480802	0.418374	0.469318	0.356079	0.412345	0.417958	0.422903	0.460069	0.456631	0.406305	0.446656
Gamma delta T cell	0.55169	0.584671	0.591935	0.570047	0.564584	0.578899	0.588866	0.577121	0.575141	0.575067	0.597838	0.582291	0.549028	0.55443	0.591422	0.589705
Immature B cell	0.608878	0.698461	0.672275	0.688685	0.611032	0.608764	0.68226	0.623348	0.771426	0.747399	0.642553	0.683592	0.621903	0.585082	0.679968	0.63562
Immature dendritic cell	0.533423	0.503445	0.516981	0.524638	0.506428	0.545789	0.534249	0.478517	0.502633	0.499396	0.53707	0.50036	0.494165	0.52244	0.541322	0.540136
Macrophage	0.548092	0.51685	0.500661	0.504054	0.502373	0.51934	0.523255	0.497705	0.458283	0.47566	0.457566	0.515569	0.484252	0.523428	0.481667	0.512927
Mast cell	0.508501	0.493589	0.515658	0.486023	0.464319	0.519435	0.48231	0.509369	0.413689	0.413279	0.442361	0.41375	0.466062	0.484889	0.467476	0.464068
MDSC	0.916423	0.900856	0.926962	0.901426	0.9224	0.901972	0.914447	0.873308	0.887889	0.873284	0.886001	0.894142	0.9	0.913363	0.895719	0.891659
Memory B cell	0.292637	0.290611	0.251992	0.30212	0.211457	0.254501	0.29657	0.267034	0.298549	0.347024	0.283341	0.319582	0.264223	0.293603	0.3346	0.301251
Monocyte	0.770558	0.728621	0.746145	0.724223	0.719675	0.753228	0.742194	0.727839	0.698994	0.705026	0.701774	0.740127	0.728598	0.740615	0.734159	0.732501
Natural killer cell	0.494764	0.459491	0.494865	0.453362	0.499656	0.460518	0.433814	0.476777	0.42792	0.438028	0.45762	0.479619	0.458271	0.472129	0.424434	0.445449
Natural killer T cell	0.359517	0.344566	0.38002	0.383722	0.357459	0.34506	0.378912	0.315267	0.347154	0.361498	0.39399	0.370948	0.356784	0.392334	0.374575	0.395926
Neutrophil	0.963238	0.908757	0.848514	0.844158	1.08587	0.905097	0.939951	0.867604	0.73836	0.679416	0.766587	0.900463	0.926856	0.886958	0.697857	0.865089
Plasmacytoid dendritic cell	0.862984	0.857586	0.847256	0.827226	0.858632	0.841403	0.834788	0.845287	0.833631	0.840755	0.837582	0.855623	0.855593	0.869599	0.836564	0.843652
Regulatory T cell	0.525219	0.46015	0.534539	0.531664	0.450479	0.454168	0.48297	0.509617	0.430479	0.441492	0.458124	0.505794	0.453393	0.49483	0.433846	0.477943
T follicular helper cell	0.533542	0.542649	0.554923	0.564063	0.499584	0.525424	0.557025	0.512286	0.543588	0.561025	0.560996	0.538281	0.558658	0.560358	0.560806	0.589756
Type 1 T helper cell	0.462947	0.450799	0.444221	0.456169	0.452961	0.446428	0.458686	0.451753	0.447104	0.446714	0.455369	0.451504	0.437219	0.448887	0.444585	0.44272
Type 17 T helper cell	0.115773	0.156958	0.193776	0.13634	0.19334	0.161011	0.138535	0.203327	0.145495	0.170838	0.215153	0.156827	0.142116	0.192578	0.142479	0.149104
Type 2 T helper cell	0.155892	0.172798	0.226019	0.223449	0.0858656	0.155538	0.164724	0.205936	0.16347	0.263069	0.235463	0.214272	0.181854	0.211918	0.225531	0.219188
