# Supplementary material for: Identification and functional validation of ACSL1 as a biomarker regulating ferroptosis in nucleus pulposus cell
Source: Biosci Rep. 2025 Apr 2;45(4):215–31. doi: 10.1042/BSR20241414 (PMC12203930; doi:10.1042/BSR20241414)
Supplement: Supplementary Table 5 [file BSR-45-04-BSR20241414-s005.xlsx]

## Sheet: Sheet1
Samples	Immune scores
GSM3526782	5.81731
GSM3526783	5.3817
GSM3526784	6.10341
GSM3526785	5.48471
GSM3526786	5.63108
GSM3526787	5.62619
GSM3526788	5.36462
GSM3526789	5.94383
GSM3526790	5.10341
GSM3526791	5.142
GSM3526792	5.37206
GSM3526793	5.45385
GSM3526794	5.8047
GSM3526795	5.9993
GSM3526796	5.27609
GSM3526797	5.61162
