# Supplementary material for: Identification and functional validation of ACSL1 as a biomarker regulating ferroptosis in nucleus pulposus cell
Source: Biosci Rep. 2025 Apr 2;45(4):215–31. doi: 10.1042/BSR20241414 (PMC12203930; doi:10.1042/BSR20241414)
Supplement: Supplementary Table 6 [file BSR-45-04-BSR20241414-s006.xlsx]

## Sheet: Sheet1
Hub genes	Activated.B.cell	Activated.CD4.T.cell	Activated.CD8.T.cell	Activated.dendritic.cell	CD56bright.natural.killer.cell	CD56dim.natural.killer.cell	Central.memory.CD4.T.cell	Central.memory.CD8.T.cell	Effector.memeory.CD4.T.cell	Effector.memeory.CD8.T.cell	Eosinophil	Gamma.delta.T.cell	Immature..B.cell	Immature.dendritic.cell	Macrophage	Mast.cell	MDSC	Memory.B.cell	Monocyte	Natural.killer.cell	Natural.killer.T.cell	Neutrophil	Plasmacytoid.dendritic.cell	Regulatory.T.cell	T.follicular.helper.cell	Type.1.T.helper.cell	Type.17.T.helper.cell	Type.2.T.helper.cell
ACSL1	-0.640798	-0.759546	-0.777338	0.670221	-0.527819	-0.197416	-0.00563823	0.165288	-0.388743	-0.542354	0.419901	-0.302051	-0.610092	-0.0353446	0.55456	0.438567	0.647061	-0.762204	0.444137	0.721142	-0.151639	0.918996	0.482705	0.249735	-0.62469	0.238267	0.137382	-0.718255
BACH1	-0.54931	-0.841962	-0.566521	0.832656	-0.37799	-0.323063	0.12249	0.422204	0.108693	-0.345984	0.265708	0.0355727	-0.324019	-0.126833	0.404956	0.556375	0.581029	-0.741425	0.387	0.665421	-0.258955	0.728436	0.184979	0.450614	-0.567867	0.257755	0.115761	-0.568582
CBS	-0.540153	-0.67149	-0.672424	0.464193	-0.666141	-0.081245	0.0241003	-0.116889	-0.465647	-0.589505	0.276206	-0.210798	-0.559779	0.19171	0.400783	0.309204	0.559674	-0.707858	0.29432	0.564735	-0.0122361	0.789757	0.239552	0.117472	-0.554795	0.368488	0.1461	-0.695377
CP	0.0595028	0.323101	0.256171	-0.363203	0.516729	0.485188	0.120949	0.0608253	-0.221982	0.420872	-0.439533	-0.070824	-0.0388006	0.0764314	-0.275847	-0.406054	0.0321722	0.255585	-0.1732	-0.162847	0.448483	-0.282471	0.285412	-0.229133	0.335821	-0.216979	0.193334	0.224313
AKR1C1	0.677575	0.582055	0.545475	-0.783057	0.142983	0.220076	0.165124	-0.42111	0.0468809	0.0275517	-0.514489	0.141681	0.54169	-0.0261875	-0.433939	-0.798909	-0.571218	0.653443	-0.403049	-0.662446	0.103301	-0.52298	-0.266966	-0.525357	0.417024	-0.273564	-0.386127	0.271817
AKR1C3	-0.0518114	0.307357	0.443989	-0.142639	0.329758	0.525357	0.177667	0.0517863	0.133769	0.429924	-0.244477	0.225783	0.0608074	0.200725	-0.440405	-0.344188	-0.0155091	0.0450615	-0.432004	-0.177619	0.694598	-0.268106	-0.092267	-0.140621	0.688739	-0.434203	0.230029	0.381269
