# Supplementary material for: Identification and functional validation of ACSL1 as a biomarker regulating ferroptosis in nucleus pulposus cell
Source: Biosci Rep. 2025 Apr 2;45(4):215–31. doi: 10.1042/BSR20241414 (PMC12203930; doi:10.1042/BSR20241414)
Supplement: Supplementary Figure 2 [file BSR-45-04-BSR20241414-s008.zip]

Archive with 3 entries (2 files):
- Fig S1/
- Fig S1/Fig S1.tif
- Fig S1/Fig S1.xlsx
