# Supplementary material for: Identification and functional validation of ACSL1 as a biomarker regulating ferroptosis in nucleus pulposus cell
Source: Biosci Rep. 2025 Apr 2;45(4):215–31. doi: 10.1042/BSR20241414 (PMC12203930; doi:10.1042/BSR20241414)
Supplement: Supplementary Figure 2 [file BSR-45-04-BSR20241414-s008.zip › Fig S1/Fig S1.xlsx]

## Sheet: Sheet1
	gapdh	ACSL1	Δct	ΔΔct	（-）ΔΔct	2^-ΔΔct
Control	15.7352	28.6137	12.8784	-0.121555	0.121555	1.08791
	15.4741	28.6246	13.1505	0.150515	-0.150515	0.900929
	15.8035	28.7748	12.9713	-0.0286972	0.0286972	1.02009
Erastin	15.9928	26.8961	10.9033	-2.09666	2.09666	4.27718
	15.7031	26.9351	11.2321	-1.76792	1.76792	3.40563
	15.8166	27.0402	11.2236	-1.77637	1.77637	3.42563
